# Supplementary material for: Increased MYD88 blood transcript in a mouse model of Alzheimer’s disease
Source: BMC Neurosci. 2022 Mar 11;23:13. doi: 10.1186/s12868-022-00699-8 (PMC8917693; doi:10.1186/s12868-022-00699-8)
Supplement: Supplementary file 1 — Additional file 1. All data generated or analyzed during this study are included in this published article and its additional information files. The mRNA data are also available in the Harvard Dataverse repository https://doi.org/10.7910/DVN/XRQWSE. [file 12868_2022_699_MOESM1_ESM.xls]

## Sheet: DatabaseMice_case-control_2021_
Mice_code	RIV treatment	SEX	AGE_WEEKS	Age_category	Case	2-^DCt	2-^DCt	2-^DCt
	0=nontreated, 1=treated	0=F, 1=M		1 = under 52 weeks, 2 = 52-56 weeks, 3 = over 56 weeks	1 = transgenic mice, 0 = WT control mice	MYD88_T0	MYD88_T1 (20 DAYS)	MYD88_T2 (50 DAYS)
AT 452	0	1	54	2	1	0.352617
AT 458	0	1	51	1	1	0.464584
AT 459	0	1	51	1	1	0.439828
AT 430	0	1	74	3	1	0.683376
AT 409	0	1	66	3	1	0.466445
AT 23	0	0	66	3	1	1.01805
AT 26	0	0	65	3	1	0.403639
AT 412	0	1	63	3	1	1.14912
AT 30	0	1	58	3	1	0.615534
AT 29	0	0	57	3	1	0.707206
AT 39	0	1	54	2	1	0.954786
AT 537	0	0	52	2	1	0.478846	0.48954	0.61931
AT 538	0	0	52	2	1	0.645037
AT 540	0	1	52	2	1	0.611034	0.71109	0.91782
AT 544	0	1	51	1	1	0.422719	0.4269	0.58734
AT 547	0	1	48	1	1	0.471279
AT 548	0	1	48	1	1	0.401382	0.56099	0.63327
AT 549	0	1	48	1	1	0.326319	0.53829	0.4141
AT 552	0	0	49	1	1	0.37849
AT 553	0	0	49	1	1	0.340345
AT 554	0	0	49	1	1	0.429303
AT33	0	0	54	2	1	0.346825
AT_471	0	1	51	1	1	0.74959
AT_563	0	1	60	3	1	0.424038
AT_574	0	0	58	3	1	0.775055
AT_576	0	1	58	3	1	0.578453
AT_579	0	1	57	3	1	0.587677
AT_580	0	1	57	3	1	0.328301
WT 146	0	1	54	2	0	0.191295
WT 154	0	1	51	1	0	0.33192
WT 155	0	1	51	1	0	0.326266
WT 156	0	1	51	1	0	0.21868
WT 157	0	0	52	2	0	0.239378
WT 158	0	0	52	2	0	0.329616
WT 160	0	1	52	2	0	0.287289
WT42	0	0	67	3	0	0.405211
WT46	0	0	65	3	0	0.258768
WT47	0	0	65	3	0	0.298317
WT48	0	0	65	3	0	0.354763
WT59	0	0	50	1	0	0.302361
WT 197	0	1	57	3	0	0.210228
WT 198	0	1	57	3	0	0.203201
WT 199	0	1	57	3	0	0.236309
WT 203	0	1	49	1	0	0.25622	0.32164	0.36604
WT 204	0	1	49	1	0	0.197538	0.17669	0.32838
WT 206	0	0	59	3	0	0.2091
WT 207	0	0	59	3	0	0.2596
WT 208	0	1	41	1	0	0.334352	0.22478	0.34457
WT 210	0	1	54	2	0	0.312158	0.34999	0.28648
WT 211	0	1	54	2	0	0.22264	0.2497	0.32922
